# Supplementary material for: A retrospective metatranscriptomic study of respiratory pathogens causing adult community-acquired pneumonia in Wuxi, China, before the pandemic
Source: PeerJ. 2026 Feb 10;14:e20774. doi: 10.7717/peerj.20774 (PMC12903900; doi:10.7717/peerj.20774)
Supplement: Supplemental Information 1 — The code package consists of three main components: Main Analysis Pipeline: Covering data preprocessing, reads assembly, Diamond BLASTX alignment, and quantification. R Scripts: Used for integrating contig quantification with taxonomy information. Kraken2/Bracken Scripts: Used for read-based quantification and analysis. [file peerj-14-20774-s001.zip]

Archive with 4 entries (3 files):
- Scripts/
- Scripts/integrate_results_for_review.r
- Scripts/metatranscriptome_kraken2_for_review.sh
- Scripts/metatranscriptome_pipeline_for_review.sh
