# Supplementary material for: A retrospective metatranscriptomic study of respiratory pathogens causing adult community-acquired pneumonia in Wuxi, China, before the pandemic
Source: PeerJ. 2026 Feb 10;14:e20774. doi: 10.7717/peerj.20774 (PMC12903900; doi:10.7717/peerj.20774)
Supplement: Supplemental Information 1 — The code package consists of three main components: Main Analysis Pipeline: Covering data preprocessing, reads assembly, Diamond BLASTX alignment, and quantification. R Scripts: Used for integrating contig quantification with taxonomy information. Kraken2/Bracken Scripts: Used for read-based quantification and analysis. [file peerj-14-20774-s001.zip › Scripts/integrate_results_for_review.r]

#!/usr/bin/env Rscript
# Compatible with metatranscriptome_pipeline.sh

suppressPackageStartupMessages({
  library(optparse)
  library(taxonomizr)
  library(tidyverse)
  library(data.table)
  library(parallel)  # for parallel processing
})

# ---------------- Command-line options ----------------
option_list <- list(
  make_option(c("-d", "--diamond"), type = "character",
              help = "Path to Diamond BLASTX result file [required]", metavar = "FILE"),
  make_option(c("-s", "--salmon"), type = "character",
              help = "Path to Salmon quantification result file (quant.sf) [required]", metavar = "FILE"),
  make_option(c("-t", "--taxonomizr"), type = "character",
              help = "Path to Taxonomizr database [required]", metavar = "FILE"),
  make_option(c("-o", "--output"), type = "character",
              help = "Output prefix (generates prefix_viral_results.tsv and prefix_cellular_results.tsv) [required]",
              metavar = "PREFIX"),
  make_option(c("-T", "--threads"), type = "integer", default = 1,
              help = "Number of threads for taxonomy queries [default: %default]", metavar = "NUMBER")
)

opt_parser <- OptionParser(
  option_list = option_list,
  usage = "%prog -d diamond.tsv -s quant.sf -t taxonomizr.db -o output_prefix",
  description = "\nMetatranscriptome pipeline - Taxonomy annotation module (V2 optimized + RPM)\nIntegrates Diamond BLASTX and Salmon quantification results to classify viral and cellular organisms.\nNew features: contig length, sequence description, RPM calculated from NumReads."
)
opt <- parse_args(opt_parser)

# ---------------- Parameter checks ----------------
if (is.null(opt$diamond) || is.null(opt$salmon) || is.null(opt$taxonomizr) || is.null(opt$output)) {
  print_help(opt_parser)
  stop("\nError: All required parameters must be provided!", call. = FALSE)
}

if (!file.exists(opt$diamond))    stop(paste("Error: Diamond file not found:", opt$diamond), call. = FALSE)
if (!file.exists(opt$salmon))     stop(paste("Error: Salmon file not found:", opt$salmon), call. = FALSE)
if (!file.exists(opt$taxonomizr)) stop(paste("Error: Taxonomizr database not found:", opt$taxonomizr), call. = FALSE)

# Thread handling
threads <- opt$threads
if (is.na(threads) || threads < 1) {
  warning("Warning: Invalid thread count specified, defaulting to 1")
  threads <- 1
}
max_cores <- detectCores()
if (threads > max_cores) {
  warning(sprintf("Warning: Requested threads (%d) exceed available cores (%d); using %d",
                  threads, max_cores, max_cores))
  threads <- max_cores
}

# ---------------- Paths and outputs ----------------
diamond_file  <- opt$diamond
salmon_file   <- opt$salmon
taxonomizr_db <- opt$taxonomizr
output_prefix <- opt$output

output_dir <- dirname(output_prefix)
if (output_dir != "" && output_dir != ".") {
  dir.create(output_dir, showWarnings = FALSE, recursive = TRUE)
}

viral_output    <- paste0(output_prefix, "_viral_results.tsv")
cellular_output <- paste0(output_prefix, "_cellular_results.tsv")

cat("========== Metatranscriptome Taxonomy Annotation ==========\n")
cat("Input files:\n")
cat("  Diamond:       ", diamond_file, "\n")
cat("  Salmon:        ", salmon_file, "\n")
cat("  Taxonomizr DB: ", taxonomizr_db, "\n")
cat("Thread configuration:\n")
cat("  Taxonomy query threads: ", threads, "\n")
cat("Output files:\n")
cat("  Viral results:     ", viral_output, "\n")
cat("  Cellular results:  ", cellular_output, "\n")
cat("===========================================================\n\n")

# =========================================================
# 1. Read Diamond results (with stitle) and validate columns
# =========================================================
cat("Reading Diamond BLASTX results and validating column count...\n")

diamond_cols <- c(
  "qseqid", "sseqid", "pident", "length", "mismatch",
  "gapopen", "qstart", "qend", "sstart", "send",
  "evalue", "bitscore", "stitle"
)

tmp_diamond <- fread(diamond_file, nrows = 1, header = FALSE, sep = "\t")
if (ncol(tmp_diamond) != length(diamond_cols)) {
  stop(sprintf(
    "Error: Number of columns in Diamond results does not match expectation (expected %d, got %d).\nEnsure the Diamond output format includes all required fields (including stitle).",
    length(diamond_cols), ncol(tmp_diamond)
  ), call. = FALSE)
}

diamond_results <- fread(diamond_file, header = FALSE,
                         col.names = diamond_cols, sep = "\t")
cat(sprintf("Diamond results loaded with %d alignment records.\n\n", nrow(diamond_results)))

# =========================================================
# 2. Read Salmon quant.sf results
# =========================================================
cat("Reading Salmon quantification results (quant.sf)...\n")
salmon_results <- fread(salmon_file, header = TRUE)

if (!"Name" %in% names(salmon_results)) {
  stop("Error: Column 'Name' not found in Salmon results; ensure the input is quant.sf.", call. = FALSE)
}

setnames(salmon_results, "Name", "qseqid")  # align with Diamond qseqid
cat(sprintf("Salmon results loaded with %d records.\n\n", nrow(salmon_results)))

# =========================================================
# 3. Map accession -> taxid
# =========================================================
cat("Processing accession numbers and mapping to taxid...\n")
diamond_results[, accession := gsub("\\.[0-9]+$", "", sseqid)]

unique_accessions <- unique(diamond_results$accession)
cat(sprintf("Found %d unique accessions, calling accessionToTaxa()...\n",
            length(unique_accessions)))

taxids <- accessionToTaxa(unique_accessions, taxonomizr_db, version = "base")
accession_to_taxid <- data.table(
  accession = unique_accessions,
  taxid     = as.character(taxids)
)

cat(sprintf("Successfully retrieved taxids for %d / %d accessions.\n\n",
            sum(!is.na(taxids)), length(unique_accessions)))

setkey(diamond_results, accession)
setkey(accession_to_taxid, accession)
diamond_results <- accession_to_taxid[diamond_results]

cat(sprintf("%d alignment records lack taxid information.\n\n",
            sum(is.na(diamond_results$taxid))))

# =========================================================
# 4. Batch taxonomy retrieval (vectorized + optional parallel)
# =========================================================
safe_get_taxonomy_single <- function(taxid, db_path) {
  if (is.na(taxid) || taxid == "") return(NULL)
  taxid_chr <- as.character(taxid)
  out <- NULL
  try({
    raw_tax <- getRawTaxonomy(taxid_chr, db_path)
    if (taxid_chr %in% names(raw_tax)) {
      out <- raw_tax[[taxid_chr]]
    }
  }, silent = TRUE)

  if (is.null(out)) {
    try({
      basic_tax <- getTaxonomy(taxid_chr, db_path)
      if (!is.null(basic_tax) && !all(is.na(basic_tax))) {
        tax_names <- c("superkingdom", "phylum", "class", "order", "family", "genus", "species")
        tax_vector <- as.character(basic_tax[1, ])
        names(tax_vector) <- tax_names[1:length(tax_vector)]
        out <- tax_vector[!is.na(tax_vector)]
      }
    }, silent = TRUE)
  }

  if (is.null(out)) return(NULL)
  return(out)
}

build_tax_record <- function(taxid, tax_data) {
  tax_record <- data.table(
    taxid        = as.character(taxid),
    superkingdom = NA_character_,
    realm        = NA_character_,
    kingdom      = NA_character_,
    phylum       = NA_character_,
    class        = NA_character_,
    order        = NA_character_,
    family       = NA_character_,
    genus        = NA_character_,
    species      = NA_character_,
    is_virus     = FALSE
  )

  if (!is.null(tax_data)) {
    for (level in names(tax_data)) {
      if (level %in% names(tax_record)) {
        tax_record[[level]] <- tax_data[level]
      }
    }
    if ("Viruses" %in% tax_data ||
        any(grepl("viridae$|virus|phage", tax_data, ignore.case = TRUE))) {
      tax_record$is_virus <- TRUE
    }
  }
  return(tax_record)
}

cat("Retrieving and organizing taxonomy information (batched + optional parallel)...\n")
unique_taxids <- unique(diamond_results[!is.na(taxid) & taxid != "", taxid])
unique_taxids <- as.character(unique_taxids)
n_taxids <- length(unique_taxids)

cat(sprintf("Number of unique taxids to process: %d\n", n_taxids))

if (n_taxids == 0) {
  cat("No valid taxids found; downstream records will be marked as unannotated.\n")
  taxonomy_df <- data.table(
    taxid        = character(),
    superkingdom = character(),
    realm        = character(),
    kingdom      = character(),
    phylum       = character(),
    class        = character(),
    order        = character(),
    family       = character(),
    genus        = character(),
    species      = character(),
    is_virus     = logical()
  )
} else {
  is_windows <- .Platform$OS.type == "windows"
  use_cores <- if (is_windows) 1L else threads

  cat(sprintf("Operating system: %s; taxonomy queries will use %d thread(s)\n",
              ifelse(is_windows, "Windows", "Unix-like"), use_cores))

  pb <- txtProgressBar(min = 0, max = n_taxids, style = 3)
  pb_counter <- 0L

  worker_fun <- function(tid_vec) {
    tid <- tid_vec
    tax_data <- safe_get_taxonomy_single(tid, taxonomizr_db)
    build_tax_record(tid, tax_data)
  }

  if (use_cores == 1L) {
    taxonomy_list <- vector("list", length = n_taxids)
    for (i in seq_along(unique_taxids)) {
      tid <- unique_taxids[i]
      tax_data <- safe_get_taxonomy_single(tid, taxonomizr_db)
      taxonomy_list[[i]] <- build_tax_record(tid, tax_data)
      pb_counter <- pb_counter + 1L
      setTxtProgressBar(pb, pb_counter)
    }
  } else {
    taxonomy_list <- mclapply(
      unique_taxids,
      worker_fun,
      mc.cores = use_cores
    )
    pb_counter <- n_taxids
    setTxtProgressBar(pb, pb_counter)
  }

  close(pb)
  taxonomy_df <- rbindlist(taxonomy_list, use.names = TRUE, fill = TRUE)
}

cat(sprintf("\nProcessed %d taxids; identified %d viral taxids.\n\n",
            nrow(taxonomy_df), sum(taxonomy_df$is_virus, na.rm = TRUE)))

# =========================================================
# 5. Merge Diamond, Salmon, and taxonomy data
# =========================================================
cat("Merging Diamond alignments with Salmon quantification...\n")

needed_salmon_cols <- c("qseqid", "Length", "EffectiveLength", "TPM", "NumReads")
missing_salmon_cols <- setdiff(needed_salmon_cols, names(salmon_results))
if (length(missing_salmon_cols) > 0) {
  stop(sprintf("Error: Salmon results are missing the following columns: %s",
               paste(missing_salmon_cols, collapse = ", ")), call. = FALSE)
}

salmon_subset <- salmon_results[, ..needed_salmon_cols]

setkey(diamond_results, qseqid)
setkey(salmon_subset, qseqid)

integrated_results <- salmon_subset[diamond_results, nomatch = NA]

cat(sprintf("Merged dataset contains %d records (Diamond x Salmon).\n", nrow(integrated_results)))

cat("Merging taxonomy information...\n")
setkey(integrated_results, taxid)
setkey(taxonomy_df, taxid)

integrated_results <- taxonomy_df[integrated_results]

cat(sprintf("After adding taxonomy, dataset contains %d records.\n\n", nrow(integrated_results)))

setnames(integrated_results, "Length", "contig_length", skip_absent = TRUE)
setnames(integrated_results, "stitle", "description", skip_absent = TRUE)

# ---------------------------------------------------------
# 5.1 Compute RPM per contig based on NumReads
# RPM_i = NumReads_i / sum(NumReads) * 1e6
# ---------------------------------------------------------
cat("Calculating RPM per contig based on NumReads...\n")

if ("NumReads" %in% names(integrated_results)) {
  total_reads <- sum(integrated_results$NumReads, na.rm = TRUE)
  if (total_reads > 0) {
    integrated_results[, RPM := (NumReads / total_reads) * 1e6]
  } else {
    warning("Warning: Sum of NumReads is 0; RPM will be set to NA.")
    integrated_results[, RPM := NA_real_]
  }
} else {
  warning("Warning: Column 'NumReads' not found in merged results; RPM cannot be calculated.")
  integrated_results[, RPM := NA_real_]
}

# =========================================================
# 6. Split viral and cellular results
# =========================================================
cat("Splitting results into viral and cellular groups...\n")

viral_results    <- integrated_results[is_virus == TRUE]
cellular_results <- integrated_results[is_virus != TRUE | is.na(is_virus)]

cat(sprintf("Viral entries: %d, cellular entries: %d\n\n",
            nrow(viral_results), nrow(cellular_results)))

# =========================================================
# 7. Write outputs
# =========================================================
cat("Writing outputs to files (including RPM column)...\n")

viral_columns <- c(
  "qseqid", "contig_length", "sseqid", "description",
  "pident", "length", "evalue", "bitscore",
  "TPM", "NumReads", "RPM",
  "taxid", "realm", "kingdom",
  "phylum", "class", "order", "family", "genus", "species"
)

cellular_columns <- c(
  "qseqid", "contig_length", "sseqid", "description",
  "pident", "length", "evalue", "bitscore",
  "TPM", "NumReads", "RPM",
  "taxid", "superkingdom", "kingdom",
  "phylum", "class", "order", "family", "genus", "species"
)

viral_cols_exist    <- viral_columns[viral_columns %in% names(viral_results)]
cellular_cols_exist <- cellular_columns[cellular_columns %in% names(cellular_results)]

if (nrow(viral_results) > 0) {
  fwrite(
    viral_results[, .SD, .SDcols = viral_cols_exist],
    file = viral_output,
    sep = "\t",
    quote = FALSE,
    row.names = FALSE
  )
} else {
    fwrite(
      data.table(Message = "No viral hits found"),
      file = viral_output,
      sep = "\t",
      quote = FALSE
    )
}

if (nrow(cellular_results) > 0) {
  fwrite(
    cellular_results[, .SD, .SDcols = cellular_cols_exist],
    file = cellular_output,
    sep = "\t",
    quote = FALSE,
    row.names = FALSE
  )
} else {
  fwrite(
    data.table(Message = "No cellular (non-viral) hits found"),
    file = cellular_output,
    sep = "\t",
    quote = FALSE
  )
}

cat("\nAnalysis complete! Results saved with RPM values.\n")
