# Supplementary material for: A retrospective metatranscriptomic study of respiratory pathogens causing adult community-acquired pneumonia in Wuxi, China, before the pandemic
Source: PeerJ. 2026 Feb 10;14:e20774. doi: 10.7717/peerj.20774 (PMC12903900; doi:10.7717/peerj.20774)
Supplement: Supplemental Information 1 — The code package consists of three main components: Main Analysis Pipeline: Covering data preprocessing, reads assembly, Diamond BLASTX alignment, and quantification. R Scripts: Used for integrating contig quantification with taxonomy information. Kraken2/Bracken Scripts: Used for read-based quantification and analysis. [file peerj-14-20774-s001.zip › Scripts/metatranscriptome_kraken2_for_review.sh]

#!/bin/bash

# ====================================================================
# Metatranscriptome analysis pipeline script (Kraken2 + Bracken)
# Purpose: perform taxonomic classification and quantification starting from human-depleted data
# ====================================================================

# --- Default parameters and help message ---
THREADS=32

usage() {
    echo "Usage: $0 -c config_likun_from_nohuman.txt [options]"
    echo "Description: Run Kraken2 and Bracken starting from the human-depleted stage."
    echo "Options:"
    echo "  -c CONFIG    Path to configuration file (required)"
    echo "  -t THREADS   Number of threads (default: 32)"
    echo "  -s STEP      Start from a specific step (kraken2|bracken)"
    echo "  -h           Show this help message"
    exit 1
}

while getopts "c:t:s:h" opt; do
    case $opt in
        c) CONFIG_FILE="$OPTARG";;
        t) THREADS="$OPTARG";;
        s) START_STEP="$OPTARG";;
        h) usage;;
        *) usage;;
    esac
done

if [ -z "$CONFIG_FILE" ] || [ ! -f "$CONFIG_FILE" ]; then
    echo "Error: A valid configuration file must be specified."
    usage
fi

source "$CONFIG_FILE"

# --- Logging and checkpoint helpers ---
LOG_DIR="${WORK_PATH}/logs"
CHECKPOINT_DIR="${WORK_PATH}/checkpoints"
STATS_DIR="${WORK_PATH}/stats"

mkdir -p "$LOG_DIR" "$CHECKPOINT_DIR" "$STATS_DIR"

log() {
    echo "[$(date '+%Y-%m-%d %H:%M:%S')] $1" | tee -a "${LOG_DIR}/pipeline.log"
}

create_checkpoint() {
    local sample=$1
    local step=$2
    echo "$step" > "${CHECKPOINT_DIR}/${sample}.checkpoint"
    log "Sample $sample completed step: $step"
}

check_step_completed() {
    local sample=$1
    local step_to_check=$2
    local steps_order=("prepare" "kraken2" "bracken")
    
    local checkpoint_file="${CHECKPOINT_DIR}/${sample}.checkpoint"
    if [ ! -f "$checkpoint_file" ]; then return 1; fi
    
    local last_completed_step=$(cat "$checkpoint_file")
    local current_index=-1
    local last_completed_index=-1
    for i in "${!steps_order[@]}"; do
        if [[ "${steps_order[$i]}" == "$step_to_check" ]]; then current_index=$i; fi
        if [[ "${steps_order[$i]}" == "$last_completed_step" ]]; then last_completed_index=$i; fi
    done
    
    if [ "$last_completed_index" -ge "$current_index" ]; then return 0; else return 1; fi
}

# --- Directory setup ---
setup_directories() {
    log "Creating final analysis working directory structure..."
    mkdir -p "$WORK_PATH"/{logs,checkpoints,stats}
    # Create directories to store merged files used as Kraken2 input
    mkdir -p "$WORK_PATH"/s4_merged_nohuman
    mkdir -p "$WORK_PATH"/s5_kraken2
    mkdir -p "$WORK_PATH"/s6_bracken
    log "Working directories created."
}

# ====================================================================
#                      Analysis workflow
# ====================================================================

# [Step 0]: Prepare input files
# Purpose: merge paired-end nohuman files to match Kraken2 single-file input format
prepare_input_files() {
    local sample=$1
    if check_step_completed "$sample" "prepare"; then log "Skipping file preparation for sample $sample (already completed)."; return 0; fi
    log "Preparing input files for sample $sample..."

    local r1="${DATA_PATH}/${sample}.final_1.fq.gz"
    local r2="${DATA_PATH}/${sample}.final_2.fq.gz"
    # Define the merged filename for Kraken2 input
    local merged_output="${WORK_PATH}/s4_merged_nohuman/${sample}.nohuman.fq"

    if [ ! -f "$r1" ] || [ ! -f "$r2" ]; then
        log "Error: Cannot find ${sample}.final_*.fq.gz files in ${DATA_PATH}."
        return 1
    fi
    
    log "Merging ${r1} and ${r2}..."
    zcat "$r1" "$r2" > "$merged_output"
    
    log "Compressing merged file..."
    gzip -f "$merged_output"

    # Count reads for the final report
    local nohuman_reads=$(echo $(zcat "${merged_output}.gz" | wc -l)/4 | bc)
    echo -e "Sample\tNoHuman_Reads" > "${STATS_DIR}/${sample}.stats"
    echo -e "${sample}\t${nohuman_reads}" >> "${STATS_DIR}/${sample}.stats"
    
    create_checkpoint "$sample" "prepare"
}

# [Step 1] Kraken2 taxonomic classification
run_kraken2() {
    local sample=$1
    if check_step_completed "$sample" "kraken2"; then log "Skipping Kraken2 classification for sample $sample (already completed)."; return 0; fi
    log "Running Kraken2 classification for sample $sample..."
    
    local input_file="${WORK_PATH}/s4_merged_nohuman/${sample}.nohuman.fq.gz"
    if [ ! -f "$input_file" ]; then
        log "Error: Input file from prepare step not found: $input_file"
        return 1
    fi
    
    kraken2 --db "${KRAKEN2_DB}" \
            --threads $THREADS \
            --use-names \
            --gzipped-input \
            --report "${WORK_PATH}/s5_kraken2/${sample}.k2.report" \
            --output "${WORK_PATH}/s5_kraken2/${sample}.k2.output" \
            "$input_file"
            
    create_checkpoint "$sample" "kraken2"
}

# [Step 2] Bracken abundance estimation
run_bracken() {
    local sample=$1
    if check_step_completed "$sample" "bracken"; then log "Skipping Bracken abundance estimation for sample $sample (already completed)."; return 0; fi
    log "Running Bracken abundance estimation for sample $sample..."
    
    local kraken_report="${WORK_PATH}/s5_kraken2/${sample}.k2.report"
    if [ ! -f "$kraken_report" ]; then
        log "Error: Kraken2 report not found: $kraken_report"
        return 1
    fi
    
    bracken -d "${KRAKEN2_DB}" -i "$kraken_report" -o "${WORK_PATH}/s6_bracken/${sample}.species.bracken" -r "${BRACKEN_READ_LEN}" -l S
    bracken -d "${KRAKEN2_DB}" -i "$kraken_report" -o "${WORK_PATH}/s6_bracken/${sample}.genus.bracken" -r "${BRACKEN_READ_LEN}" -l G
            
    create_checkpoint "$sample" "bracken"
}

# ====================================================================
#                      Result aggregation
# ====================================================================

generate_report() {
    log "Generating final analysis report..."
    local final_stats_file="${WORK_PATH}/summary_stats.tsv"
    
    echo -e "Sample\tNoHuman_Reads" > "$final_stats_file"

    while IFS= read -r sample || [[ -n "$sample" ]]; do
        local stats_file="${STATS_DIR}/${sample}.stats"
        if [ -f "$stats_file" ]; then
            tail -n 1 "$stats_file" >> "$final_stats_file"
        fi
    done < <(printf "%s\n" "${SAMPLES[@]}")

    log "Summary statistics report generated: $final_stats_file"
    
    log "Bracken abundance tables have been generated in ${WORK_PATH}/s6_bracken/."
    log "Use 'combine_bracken.py' to merge results across samples."
    log "Example commands:"
    log "python3 ${SCRIPT_DIR}/combine_bracken.py -i ${WORK_PATH}/s6_bracken -s .species.bracken -o ${WORK_PATH}/bracken_species_abundance_matrix.tsv"
    log "python3 ${SCRIPT_DIR}/combine_bracken.py -i ${WORK_PATH}/s6_bracken -s .genus.bracken -o ${WORK_PATH}/bracken_genus_abundance_matrix.tsv"
}

# ====================================================================
#                           Main workflow
# ====================================================================
main() {
    log "========== Starting metatranscriptome final-stage pipeline (Kraken2 + Bracken) =========="
    log "Configuration file: $CONFIG_FILE"
    log "Threads: $THREADS"
    
    setup_directories
    
    for sample in "${SAMPLES[@]}"; do
        log "========== Processing sample: $sample =========="
        case "${START_STEP:-prepare}" in
            prepare)  prepare_input_files "$sample" || { log "Sample $sample failed during file preparation."; continue; };&
            kraken2)  run_kraken2 "$sample"        || { log "Sample $sample failed during Kraken2 classification."; continue; };&
            bracken)  run_bracken "$sample"        || { log "Sample $sample failed during Bracken estimation."; continue; };;
            *)        log "Error: Unknown start step $START_STEP (valid options: kraken2, bracken)"; exit 1;;
        esac
        log "========== Sample $sample completed =========="
    done
    
    generate_report
    
    # At this stage, intermediate files (Kraken2 outputs) are retained, so cleanup is skipped
    log "Detailed Kraken2 outputs (.k2.output) are retained in ${WORK_PATH}/s5_kraken2/."
    log "========== All analyses completed! =========="
}

# Execute main workflow
main
