# Supplementary material for: A retrospective metatranscriptomic study of respiratory pathogens causing adult community-acquired pneumonia in Wuxi, China, before the pandemic
Source: PeerJ. 2026 Feb 10;14:e20774. doi: 10.7717/peerj.20774 (PMC12903900; doi:10.7717/peerj.20774)
Supplement: Supplemental Information 1 — The code package consists of three main components: Main Analysis Pipeline: Covering data preprocessing, reads assembly, Diamond BLASTX alignment, and quantification. R Scripts: Used for integrating contig quantification with taxonomy information. Kraken2/Bracken Scripts: Used for read-based quantification and analysis. [file peerj-14-20774-s001.zip › Scripts/metatranscriptome_pipeline_for_review.sh]

#!/bin/bash
set -e
set -o pipefail

# ===================================================================
# Metatranscriptome analysis main pipeline
# ===================================================================

# --- Default parameters and help message ---
THREADS=32
SORTMERNA_THREADS=24
USE_DEFAULT_SORTMERNA_DB=true

SCRIPT_DIR="$( cd "$( dirname "${BASH_SOURCE[0]}" )" && pwd )"
START_STEP="qc" # default start from qc

usage() {
    echo "Usage: $0 -c config.txt [options]"
    echo "Options:"
    echo "  -c CONFIG    Path to configuration file (required)"
    echo "  -t THREADS   Thread count for non-SortMeRNA steps (default: 32)"
    echo "  -s STEP      Start from a specific step (qc|dedup|sanitize|rrna|human|assembly|diamond|salmon|taxonomy)"
    echo "  -h           Show this help message"
    exit 1
}

# --- Parse command line arguments ---
while getopts "c:t:s:h" opt; do
    case $opt in
        c) CONFIG_FILE="$OPTARG";;
        t) THREADS="$OPTARG";;
        s) START_STEP="$OPTARG";;
        h) usage;;
        *) usage;;
    esac
done

# --- Load config and set directories ---
if [ -z "$CONFIG_FILE" ] || [ ! -f "$CONFIG_FILE" ]; then
    echo "Error: a valid configuration file must be provided!" >&2
    usage
fi
source "$CONFIG_FILE"

LOG_DIR="${WORK_PATH}/logs"
CHECKPOINT_DIR="${WORK_PATH}/checkpoints"
STATS_DIR="${WORK_PATH}/stats"
SANITIZE_DIR="${WORK_PATH}/s2b_sanitized_data"

mkdir -p "$LOG_DIR" "$CHECKPOINT_DIR" "$STATS_DIR" "$SANITIZE_DIR"

# --- Core helpers: logging, checkpoints, validation ---
log() {
    echo "[$(date '+%Y-%m-%d %H:%M:%S')] $1" | tee -a "${LOG_DIR}/pipeline.log"
}

verify_step_outputs() {
    local sample=$1
    local step=$2
    case $step in
        qc) [ -f "${WORK_PATH}/s1_qc_data/${sample}_1.qc.fq" ] && [ -f "${WORK_PATH}/s1_qc_data/${sample}_2.qc.fq" ];;
        dedup) [ -f "${WORK_PATH}/s2_dedup_data/${sample}_1.dedup.fq" ] && [ -f "${WORK_PATH}/s2_dedup_data/${sample}_2.dedup.fq" ];;
        sanitize) [ -f "${SANITIZE_DIR}/${sample}_1.sanitized.fq.gz" ] && [ -f "${SANITIZE_DIR}/${sample}_2.sanitized.fq.gz" ];;
        rrna) [ -f "${WORK_PATH}/s3_rrna_removed/sortmerna/${sample}.norRNA_1.fq.gz" ] && [ -f "${WORK_PATH}/s3_rrna_removed/sortmerna/${sample}.norRNA_2.fq.gz" ];;
        human) [ -f "${WORK_PATH}/s4_human_removed/nohuman/${sample}.final_1.fq.gz" ] && [ -f "${WORK_PATH}/s4_human_removed/nohuman/${sample}.final_2.fq.gz" ];;
        assembly) [ -f "${WORK_PATH}/s5_assembly/${sample}_contigs.fa" ];;
        diamond) [ -f "${WORK_PATH}/s6_annotation/diamond/${sample}.diamond.tsv" ];;
        salmon) [ -f "${WORK_PATH}/s6_annotation/salmon/${sample}_quant/quant.sf" ];;
        taxonomy) [ -f "${WORK_PATH}/s6_annotation/taxonomy/${sample}_viral_results.tsv" ] && [ -f "${WORK_PATH}/s6_annotation/taxonomy/${sample}_cellular_results.tsv" ];;
        *) false;;
    esac
}

create_checkpoint() {
    local sample=$1
    local step=$2
    echo "$step" >> "${CHECKPOINT_DIR}/${sample}.steps_completed"
    log "Created checkpoint for sample $sample step '$step'"
}

check_if_done() {
    local sample=$1
    local step=$2
    local checkpoint_file="${CHECKPOINT_DIR}/${sample}.steps_completed"
    if [ -f "$checkpoint_file" ] && grep -q "^${step}$" "$checkpoint_file"; then
        if verify_step_outputs "$sample" "$step"; then
            return 0
        else
            log "Warning: checkpoint shows step '$step' completed but outputs are missing. Removing from checkpoint and re-running."
            sed -i "/^${step}$/d" "$checkpoint_file"
            return 1
        fi
    fi
    return 1
}

# --- Directory setup and pre-flight checks ---
setup_directories() {
    log "Creating working directory structure..."
    mkdir -p "$WORK_PATH"/{logs,checkpoints,stats,s1_qc_data,s2_dedup_data,s2b_sanitized_data,s3_rrna_removed/sortmerna,s4_human_removed/{nohuman,human},s5_assembly,s6_annotation/{diamond,salmon,taxonomy}}
    if [ ! -w "$WORK_PATH" ]; then echo "Error: cannot write to working directory $WORK_PATH"; exit 1; fi
    log "Working directories ready."
}

pre_flight_checks() {
    log "Starting pre-flight checks..."
    local all_checks_passed=true
    check_path() { local var_name=$1; local path_value=$(eval echo "\$$var_name"); if [ -z "$path_value" ] || [ ! -e "$path_value" ]; then log "Error: invalid path '$var_name': $path_value"; all_checks_passed=false; fi; }
    check_index_basename() { local var_name=$1; local suffix=$2; local path_value=$(eval echo "\$$var_name"); if [ -z "$path_value" ] || [ ! -f "${path_value}${suffix}" ]; then log "Error: invalid index '$var_name', missing file: ${path_value}${suffix}"; all_checks_passed=false; fi; }

    log "Checking software paths..."
    check_path "BBMAP_PATH"
    check_path "CDHIT_PATH"

    log "Checking rRNA database configuration..."
    if [ "$USE_DEFAULT_SORTMERNA_DB" = true ]; then
        if [ -z "$SORTMERNA_DB" ] || [ ! -f "$SORTMERNA_DB" ]; then
            log "Error: USE_DEFAULT_SORTMERNA_DB=true but SORTMERNA_DB is unset or missing: $SORTMERNA_DB"
            all_checks_passed=false
        else
            log "Using official default SortMeRNA database: $SORTMERNA_DB"
        fi
    else
        if [ ${#SORTMERNA_DB[@]} -eq 0 ]; then
            log "Error: rRNA database array 'SORTMERNA_DB' is empty."
            all_checks_passed=false
        else
            for db_path in "${SORTMERNA_DB[@]}"; do
                if [ ! -f "$db_path" ]; then
                    log "Error: rRNA database file not found: $db_path"
                    all_checks_passed=false
                fi
            done
        fi
    fi

    check_path "SORTMERNA_IDX"
    check_path "SORTMERNA_WORK"
    check_path "SORTMERNA_KVDB"

    log "Checking host and taxonomy annotation databases..."
    check_index_basename "HUMAN_TRANSCRIPTOME_DB" ".1.ht2"
    check_index_basename "HUMAN_GENOME_DB" ".1.bt2"
    check_path "DIAMOND_DB"
    check_path "TAXONOMIZR_DB"

    if [ "$all_checks_passed" = false ]; then
        log "Pre-flight checks failed. Please fix the configuration or environment and retry."
        exit 1
    else
        log "All critical path checks passed."
    fi
}

# ======================================================
# SortMeRNA index preparation
# ======================================================
prepare_sortmerna_index() {
    log "========== Preparing SortMeRNA index =========="

    local ref_fasta=""
    local combined_db_path="${WORK_PATH}/s3_rrna_removed/sortmerna/temp_combined_rrna.fasta"

    if [ "$USE_DEFAULT_SORTMERNA_DB" = true ]; then
        ref_fasta="$SORTMERNA_DB"
        log "Using official default SortMeRNA database: $ref_fasta"
    else
        log "USE_DEFAULT_SORTMERNA_DB=false, merging SORTMERNA_DB array."
        mkdir -p "$(dirname "$combined_db_path")"
        log "Merging rRNA databases into: $combined_db_path"
        cat "${SORTMERNA_DB[@]}" > "$combined_db_path"
        if [ ! -s "$combined_db_path" ]; then
            log "Error: failed to create merged rRNA database; file empty or creation failed."
            exit 1
        fi
        log "Merged database created, size: $(du -sh "$combined_db_path" | awk '{print $1}')"
        ref_fasta="$combined_db_path"
    fi

    if compgen -G "${SORTMERNA_IDX}/*.stats" > /dev/null; then
        log "Found existing SortMeRNA index in ${SORTMERNA_IDX}, skipping rebuild."
        return 0
    fi

    log "Cleaning previous SortMeRNA index and work directories..."
    rm -rf "${SORTMERNA_IDX:?}"/* "${SORTMERNA_WORK:?}"/* "${SORTMERNA_KVDB:?}"/*

    log "Building SortMeRNA index (this may take time and memory)..."
    sortmerna \
        --ref "$ref_fasta" \
        --idx-dir "${SORTMERNA_IDX}" \
        --workdir "${SORTMERNA_WORK}" \
        --threads "$SORTMERNA_THREADS" \
        --kvdb "${SORTMERNA_KVDB}" \
        --index \
        2>&1 | tee -a "${LOG_DIR}/sortmerna_index.log"

    log "SortMeRNA index build completed."
}

# ======================================================
# --- Analysis step functions ---
# ======================================================

# Step 1: QC
run_qc() {
    local sample=$1
    if check_if_done "$sample" "qc"; then log "Skipping QC for sample $sample"; return 0; fi
    log "Starting QC for sample $sample..."
    local r1="${DATA_PATH}/${sample}_clean_1.fq.gz"
    local r2="${DATA_PATH}/${sample}_clean_2.fq.gz"
    echo -e "raw_reads\t$(zcat "$r1" | wc -l | awk '{print $1/4}')" > "${STATS_DIR}/${sample}.stats"
    ${BBMAP_PATH}/bbduk.sh in1="$r1" in2="$r2" out1="${WORK_PATH}/temp_${sample}_1.qc.fq" out2="${WORK_PATH}/temp_${sample}_2.qc.fq" maq=10 qtrim=r trimq=10 minlen=90 threads=$THREADS 2>&1 | tee -a "${LOG_DIR}/${sample}_qc.log"
    ${BBMAP_PATH}/bbduk.sh in1="${WORK_PATH}/temp_${sample}_1.qc.fq" in2="${WORK_PATH}/temp_${sample}_2.qc.fq" out1="${WORK_PATH}/temp_${sample}_1.qc.noadapter.fq" out2="${WORK_PATH}/temp_${sample}_2.qc.noadapter.fq" ref=${BBMAP_PATH}/resources/adapters.fa ktrim=r k=23 mink=11 hdist=1 tpe tbo threads=$THREADS 2>&1 | tee -a "${LOG_DIR}/${sample}_qc.log"
    ${BBMAP_PATH}/bbduk.sh in1="${WORK_PATH}/temp_${sample}_1.qc.noadapter.fq" in2="${WORK_PATH}/temp_${sample}_2.qc.noadapter.fq" out1="${WORK_PATH}/s1_qc_data/${sample}_1.qc.fq" out2="${WORK_PATH}/s1_qc_data/${sample}_2.qc.fq" entropy=0.5 entropywindow=50 entropyk=5 threads=$THREADS 2>&1 | tee -a "${LOG_DIR}/${sample}_qc.log"
    echo -e "qc_reads\t$(cat "${WORK_PATH}/s1_qc_data/${sample}_1.qc.fq" | wc -l | awk '{print $1/4}')" >> "${STATS_DIR}/${sample}.stats"
    rm -f "${WORK_PATH}/temp_${sample}"*.fq
    create_checkpoint "$sample" "qc"
}

# Step 2: Deduplication
run_deduplication() {
    local sample=$1
    if check_if_done "$sample" "dedup"; then log "Skipping deduplication for sample $sample"; return 0; fi
    log "Starting deduplication for sample $sample..."
    ${CDHIT_PATH}/cd-hit-auxtools/cd-hit-dup -i "${WORK_PATH}/s1_qc_data/${sample}_1.qc.fq" -i2 "${WORK_PATH}/s1_qc_data/${sample}_2.qc.fq" -o "${WORK_PATH}/s2_dedup_data/${sample}_1.dedup.fq" -o2 "${WORK_PATH}/s2_dedup_data/${sample}_2.dedup.fq" 2>&1 | tee -a "${LOG_DIR}/${sample}_dedup.log"
    echo -e "dedup_reads\t$(cat "${WORK_PATH}/s2_dedup_data/${sample}_1.dedup.fq" | wc -l | awk '{print $1/4}')" >> "${STATS_DIR}/${sample}.stats"
    rm -f "${WORK_PATH}/s2_dedup_data"/*.clstr
    create_checkpoint "$sample" "dedup"
}

# Step 2.5: Sanitization
run_sanitization() {
    local sample=$1
    if check_if_done "$sample" "sanitize"; then log "Skipping sanitization for sample $sample"; return 0; fi
    log "Starting data sanitization for sample $sample (using reformat.sh)..."
    ${BBMAP_PATH}/reformat.sh in1="${WORK_PATH}/s2_dedup_data/${sample}_1.dedup.fq" in2="${WORK_PATH}/s2_dedup_data/${sample}_2.dedup.fq" out1="${SANITIZE_DIR}/${sample}_1.sanitized.fq.gz" out2="${SANITIZE_DIR}/${sample}_2.sanitized.fq.gz" verifypairing=t 2>&1 | tee -a "${LOG_DIR}/${sample}_sanitize.log"
    create_checkpoint "$sample" "sanitize"
}

# Global: ensure SortMeRNA index is ready
prepare_sortmerna_index() {
    log "Checking if SortMeRNA index already exists at: ${SORTMERNA_IDX}"

    if [ ! -d "${SORTMERNA_IDX}" ]; then
        log "SortMeRNA index directory missing, creating: ${SORTMERNA_IDX}"
        mkdir -p "${SORTMERNA_IDX}"
    fi

    local idx_files
    idx_files=$(find "${SORTMERNA_IDX}" -maxdepth 1 -type f \( -name "*.idx" -o -name "*.db" -o -name "*.kmer" -o -name "*.stats" \) 2>/dev/null)

    if [ -n "$idx_files" ]; then
        log "Detected existing SortMeRNA index files, reusing:"
        echo "$idx_files" | sed 's/^/    /'
        return 0
    fi

    log "No existing index found, building new SortMeRNA index with current database..."
    log "  Database: ${SORTMERNA_DB}"
    log "  Index dir: ${SORTMERNA_IDX}"
    log "  Work dir: ${SORTMERNA_WORK}"
    log "  KVDB dir: ${SORTMERNA_KVDB}"

    mkdir -p "${SORTMERNA_WORK}" "${SORTMERNA_KVDB}"

    local DUMMY_READS="${SORTMERNA_WORK}/dummy_reads_for_index.fq"
    if [ ! -f "$DUMMY_READS" ]; then
        echo -e "@dummy\nACGT\n+\n!!!!" > "$DUMMY_READS"
    fi

    log "Running SortMeRNA index build (quick dummy run)..."
    sortmerna \
        --ref "${SORTMERNA_DB}" \
        --reads "${DUMMY_READS}" \
        --idx-dir "${SORTMERNA_IDX}" \
        --workdir "${SORTMERNA_WORK}" \
        --kvdb "${SORTMERNA_KVDB}" \
        --threads "${SORTMERNA_THREADS}" \
        --index 2>&1 | tee -a "${LOG_DIR}/sortmerna_index.log"

    local smr_exit=$?
    if [ $smr_exit -ne 0 ]; then
        log "Error: SortMeRNA index build failed (exit code: $smr_exit). See ${LOG_DIR}/sortmerna_index.log"
        exit 1
    fi

    idx_files=$(find "${SORTMERNA_IDX}" -maxdepth 1 -type f \( -name "*.idx" -o -name "*.db" -o -name "*.kmer" -o -name "*.stats" \) 2>/dev/null)
    if [ -z "$idx_files" ]; then
        log "Error: SortMeRNA completed but no index files detected in ${SORTMERNA_IDX}. Check ${LOG_DIR}/sortmerna_index.log"
        exit 1
    fi

    log "SortMeRNA index build finished and will be reused for all samples."
}

# Step 3: rRNA removal
run_rrna_removal() {
    local sample=$1
    if check_if_done "$sample" "rrna"; then
        log "Skipping rRNA removal for sample $sample"
        return 0
    fi
    log "Starting rRNA removal for sample $sample (SortMeRNA, threads: $SORTMERNA_THREADS)..."

    local input_r1="${SANITIZE_DIR}/${sample}_1.sanitized.fq.gz"
    local input_r2="${SANITIZE_DIR}/${sample}_2.sanitized.fq.gz"

    log "Cleaning SortMeRNA work and KVDB directories for sample $sample (keeping global index)..."
    rm -rf "${SORTMERNA_WORK:?}"/* "${SORTMERNA_KVDB:?}"/*
    mkdir -p "${SORTMERNA_WORK}" "${SORTMERNA_KVDB}"
    mkdir -p "${WORK_PATH}/s3_rrna_removed/sortmerna"

    sortmerna \
        --ref "$SORTMERNA_DB" \
        --threads "$SORTMERNA_THREADS" \
        --idx-dir "${SORTMERNA_IDX}" \
        --workdir "${SORTMERNA_WORK}" \
        --kvdb "${SORTMERNA_KVDB}" \
        --reads "$input_r1" \
        --reads "$input_r2" \
        --aligned "${WORK_PATH}/s3_rrna_removed/sortmerna/${sample}_aligned_rrna" \
        --other "${WORK_PATH}/s3_rrna_removed/sortmerna/${sample}_other_norrna" \
        --fastx --paired_out \
        2>&1 | tee -a "${LOG_DIR}/${sample}_sortmerna.log"

    local smr_exit=$?
    if [ $smr_exit -ne 0 ]; then
        log "Error: SortMeRNA failed for sample $sample (exit code: $smr_exit). See ${LOG_DIR}/${sample}_sortmerna.log"
        exit 1
    fi

    local smr_fwd_gz="${WORK_PATH}/s3_rrna_removed/sortmerna/${sample}_other_norrna_fwd.fq.gz"
    local smr_rev_gz="${WORK_PATH}/s3_rrna_removed/sortmerna/${sample}_other_norrna_rev.fq.gz"
    local smr_interleaved_gz="${WORK_PATH}/s3_rrna_removed/sortmerna/${sample}_other_norrna.fq.gz"
    local final_out1="${WORK_PATH}/s3_rrna_removed/sortmerna/${sample}.norRNA_1.fq.gz"
    local final_out2="${WORK_PATH}/s3_rrna_removed/sortmerna/${sample}.norRNA_2.fq.gz"

    if [ -f "$smr_fwd_gz" ] && [ -f "$smr_rev_gz" ]; then
        log "SortMeRNA produced split compressed files, renaming..."
        mv "$smr_fwd_gz" "$final_out1"
        mv "$smr_rev_gz" "$final_out2"
    elif [ -f "$smr_interleaved_gz" ]; then
        log "SortMeRNA produced interleaved compressed file, separating with reformat.sh..."
        ${BBMAP_PATH}/reformat.sh in="$smr_interleaved_gz" out1="$final_out1" out2="$final_out2" 2>&1 | tee -a "${LOG_DIR}/${sample}_reformat.log"
        rm -f "$smr_interleaved_gz"
    else
        log "Error: no recognizable SortMeRNA output files found. Check ${LOG_DIR}/${sample}_sortmerna.log"
        exit 1
    fi

    rm -f "${WORK_PATH}/s3_rrna_removed/sortmerna/${sample}_aligned_rrna"*

    echo -e "norrna_reads\t$(zcat "$final_out1" | wc -l | awk '{print $1/4}')" >> "${STATS_DIR}/${sample}.stats"

    create_checkpoint "$sample" "rrna"
}

# Step 4: Human read removal
run_human_removal() {
    local sample=$1
    if check_if_done "$sample" "human"; then log "Skipping human removal for sample $sample"; return 0; fi
    log "Starting human read removal for sample $sample..."
    local input_r1="${WORK_PATH}/s3_rrna_removed/sortmerna/${sample}.norRNA_1.fq.gz"
    local input_r2="${WORK_PATH}/s3_rrna_removed/sortmerna/${sample}.norRNA_2.fq.gz"
    hisat2 -p $THREADS --dta -x "${HUMAN_TRANSCRIPTOME_DB}" -1 "$input_r1" -2 "$input_r2" -S "${WORK_PATH}/s4_human_removed/human/${sample}.human_trans.sam" --un-conc-gz "${WORK_PATH}/temp_${sample}.nohuman_trans.fq.gz" 2>&1 | tee -a "${LOG_DIR}/${sample}_human.log"
    if [ "$RUN_STRINGTIE" = "true" ]; then
        samtools sort -@ $THREADS -o "${WORK_PATH}/s4_human_removed/human/${sample}.human_trans.bam" "${WORK_PATH}/s4_human_removed/human/${sample}.human_trans.sam"
        stringtie -p $THREADS -G "${HUMAN_GTF}" -o "${WORK_PATH}/s4_human_removed/human/${sample}.human_trans.gtf" -l "${sample}" "${WORK_PATH}/s4_human_removed/human/${sample}.human_trans.bam"
    fi
    rm -f "${WORK_PATH}/s4_human_removed/human/${sample}.human_trans.sam"
    local pattern1_r1="${WORK_PATH}/temp_${sample}.nohuman_trans.1.fq.gz"
    local pattern1_r2="${WORK_PATH}/temp_${sample}.nohuman_trans.2.fq.gz"
    local pattern2_r1="${WORK_PATH}/temp_${sample}.nohuman_trans.fq.1.gz"
    local pattern2_r2="${WORK_PATH}/temp_${sample}.nohuman_trans.fq.2.gz"
    local hisat2_out1=""
    local hisat2_out2=""
    if [ -f "$pattern1_r1" ] && [ -f "$pattern1_r2" ]; then
        log "Detected HISAT2 output pattern 1 (.1.fq.gz)"
        hisat2_out1="$pattern1_r1"; hisat2_out2="$pattern1_r2"
    elif [ -f "$pattern2_r1" ] && [ -f "$pattern2_r2" ]; then
        log "Detected HISAT2 output pattern 2 (.fq.1.gz)"
        hisat2_out1="$pattern2_r1"; hisat2_out2="$pattern2_r2"
    fi
    if [ -z "$hisat2_out1" ]; then log "Error: HISAT2 did not produce recognizable paired outputs."; exit 1; fi
    bowtie2 --local --threads $THREADS -x "${HUMAN_GENOME_DB}" -1 "$hisat2_out1" -2 "$hisat2_out2" -S "${WORK_PATH}/temp_${sample}.human_genome.sam" --un-conc-gz "${WORK_PATH}/s4_human_removed/nohuman/${sample}.norRNA.nohuman.fq.gz" 2>&1 | tee -a "${LOG_DIR}/${sample}_human_genome.log"
    rm -f "${WORK_PATH}/temp_${sample}.human_genome.sam"; rm -f "$hisat2_out1" "$hisat2_out2"
    local bt2_pattern_A_r1="${WORK_PATH}/s4_human_removed/nohuman/${sample}.norRNA.nohuman.1.fq.gz"
    local bt2_pattern_A_r2="${WORK_PATH}/s4_human_removed/nohuman/${sample}.norRNA.nohuman.2.fq.gz"
    local bt2_pattern_B_r1="${WORK_PATH}/s4_human_removed/nohuman/${sample}.norRNA.nohuman.fq.1.gz"
    local bt2_pattern_B_r2="${WORK_PATH}/s4_human_removed/nohuman/${sample}.norRNA.nohuman.fq.2.gz"
    local final_out1="${WORK_PATH}/s4_human_removed/nohuman/${sample}.final_1.fq.gz"
    local final_out2="${WORK_PATH}/s4_human_removed/nohuman/${sample}.final_2.fq.gz"
    if [ -f "$bt2_pattern_A_r1" ] && [ -f "$bt2_pattern_A_r2" ]; then
        log "Detected Bowtie2 output pattern A (.1.fq.gz), renaming..."
        mv "$bt2_pattern_A_r1" "$final_out1"
        mv "$bt2_pattern_A_r2" "$final_out2"
    elif [ -f "$bt2_pattern_B_r1" ] && [ -f "$bt2_pattern_B_r2" ]; then
        log "Detected Bowtie2 output pattern B (.fq.1.gz), renaming..."
        mv "$bt2_pattern_B_r1" "$final_out1"
        mv "$bt2_pattern_B_r2" "$final_out2"
    else
        log "Warning: Bowtie2 completed but expected outputs were not found."
    fi
    if [ -f "$final_out1" ]; then
        echo -e "nohuman_reads\t$(zcat "$final_out1" | wc -l | awk '{print $1/4}')" >> "${STATS_DIR}/${sample}.stats"
        create_checkpoint "$sample" "human"
    else
        log "Error: human read removal failed, final outputs missing"
        exit 1
    fi
}

# Step 5: Assembly
run_assembly() {
    local sample=$1
    if check_if_done "$sample" "assembly"; then log "Skipping assembly for sample $sample"; return 0; fi
    log "Starting assembly for sample $sample..."
    local input_r1="${WORK_PATH}/s4_human_removed/nohuman/${sample}.final_1.fq.gz"
    local input_r2="${WORK_PATH}/s4_human_removed/nohuman/${sample}.final_2.fq.gz"
    local megahit_output_dir="${WORK_PATH}/s5_assembly/${sample}_megahit"
    local megahit_contigs="${megahit_output_dir}/final.contigs.fa"
    local final_contigs="${WORK_PATH}/s5_assembly/${sample}_contigs.fa"
    rm -rf "$megahit_output_dir"
    megahit -1 "$input_r1" -2 "$input_r2" -o "$megahit_output_dir" -t $THREADS --min-contig-len 200 2>&1 | tee -a "${LOG_DIR}/${sample}_assembly.log"
    if [ ! -f "$megahit_contigs" ]; then
        log "Error: megahit failed, final contig file missing: $megahit_contigs"
        exit 1
    fi
    log "megahit assembly finished, copying final contigs..."
    cp "$megahit_contigs" "$final_contigs"
    if [ ! -f "$final_contigs" ]; then
        log "Error: failed to copy $megahit_contigs to final location."
        exit 1
    fi
    echo -e "num_contigs\t$(grep -c "^>" "$final_contigs")" >> "${STATS_DIR}/${sample}.stats"
    echo -e "total_assembly_length\t$(grep -v "^>" "$final_contigs" | tr -d '\n' | wc -c)" >> "${STATS_DIR}/${sample}.stats"
    create_checkpoint "$sample" "assembly"
}

# Step 6: Diamond
run_diamond() {
    local sample=$1
    if check_if_done "$sample" "diamond"; then log "Skipping Diamond BLASTX for sample $sample"; return 0; fi
    log "Starting Diamond BLASTX analysis for sample $sample (V18.1 - includes sequence descriptions)..."

    diamond blastx \
        --db "${DIAMOND_DB}" \
        --query "${WORK_PATH}/s5_assembly/${sample}_contigs.fa" \
        --out "${WORK_PATH}/s6_annotation/diamond/${sample}.diamond.tsv" \
        --outfmt 6 qseqid sseqid pident length mismatch gapopen qstart qend sstart send evalue bitscore stitle \
        --max-target-seqs 1 \
        --evalue 1e-5 \
        --sensitive \
        --threads $THREADS \
        2>&1 | tee -a "${LOG_DIR}/${sample}_diamond.log"

    create_checkpoint "$sample" "diamond"
}

# Step 7: Salmon
run_salmon() {
    local sample=$1
    if check_if_done "$sample" "salmon"; then log "Skipping Salmon quantification for sample $sample"; return 0; fi
    log "Starting Salmon quantification for sample $sample..."
    salmon index -t "${WORK_PATH}/s5_assembly/${sample}_contigs.fa" -i "${WORK_PATH}/s6_annotation/salmon/${sample}_index" -k 31 2>&1 | tee -a "${LOG_DIR}/${sample}_salmon.log"
    salmon quant -i "${WORK_PATH}/s6_annotation/salmon/${sample}_index" -l A -1 "${WORK_PATH}/s4_human_removed/nohuman/${sample}.final_1.fq.gz" -2 "${WORK_PATH}/s4_human_removed/nohuman/${sample}.final_2.fq.gz" -p $THREADS --validateMappings -o "${WORK_PATH}/s6_annotation/salmon/${sample}_quant" 2>&1 | tee -a "${LOG_DIR}/${sample}_salmon_quant.log"
    create_checkpoint "$sample" "salmon"
}

# Step 8: Taxonomy
run_taxonomy() {
    local sample=$1
    if check_if_done "$sample" "taxonomy"; then log "Skipping taxonomy annotation for sample $sample"; return 0; fi
    log "Starting taxonomy annotation for sample $sample (V18.1 - enhanced R script with RPM)..."

    Rscript "${SCRIPT_DIR}/integrate_results_for_v19_with_RPM.r" \
        --diamond "${WORK_PATH}/s6_annotation/diamond/${sample}.diamond.tsv" \
        --salmon "${WORK_PATH}/s6_annotation/salmon/${sample}_quant/quant.sf" \
        --taxonomizr "${TAXONOMIZR_DB}" \
        --output "${WORK_PATH}/s6_annotation/taxonomy/${sample}" \
        2>&1 | tee -a "${LOG_DIR}/${sample}_taxonomy.log"

    create_checkpoint "$sample" "taxonomy"
}

# ======================================================
# --- Main control flow ---
# ======================================================
main() {
    log "========== Starting metatranscriptome pipeline (V19 - SortMeRNA optimized) =========="
    log "Config file: $CONFIG_FILE"
    log "Threads (other steps): $THREADS"
    log "SortMeRNA threads: $SORTMERNA_THREADS"
    log "Starting step: $START_STEP"
    log "USE_DEFAULT_SORTMERNA_DB: $USE_DEFAULT_SORTMERNA_DB"

    pre_flight_checks
    setup_directories

    prepare_sortmerna_index

    local all_steps=("qc" "dedup" "sanitize" "rrna" "human" "assembly" "diamond" "salmon" "taxonomy")

    for sample in "${SAMPLES[@]}"; do
        log "========== Processing sample: $sample =========="

        local can_execute=false
        if [ "$START_STEP" == "qc" ]; then
            can_execute=true
        fi

        for step in "${all_steps[@]}"; do
            if [ "$step" == "$START_STEP" ]; then
                can_execute=true
            fi

            if [ "$can_execute" = true ]; then
                log "--- Running step: $step ---"
                case $step in
                    qc)         run_qc "$sample" ;;
                    dedup)      run_deduplication "$sample" ;;
                    sanitize)   run_sanitization "$sample" ;;
                    rrna)       run_rrna_removal "$sample" ;;
                    human)      run_human_removal "$sample" ;;
                    assembly)   run_assembly "$sample" ;;
                    diamond)    run_diamond "$sample" ;;
                    salmon)     run_salmon "$sample" ;;
                    taxonomy)   run_taxonomy "$sample" ;;
                esac
                log "--- Step $step completed ---"
            fi
        done
        log "========== Sample $sample processing finished =========="
    done

    log "========== All analyses completed! =========="
}

# --- Execute main ---
main "$@"
